# Supplementary material for: A Validation Approach for Determining Fetal Blood Groups Non-Invasively by High-Sensitive Next-Generation Sequencing
Source: J Clin Med. 2025 Sep 26;14(19):6812. doi: 10.3390/jcm14196812 (PMC12524485; doi:10.3390/jcm14196812)
Supplement: Supplementary file 1 [file jcm-14-06812-s001.zip]

Archive with 1 entries (1 files):
- jcm-3861376-supplementary.pdf
